# Supplementary material for: Social Evolution Selects for Redundancy in Bacterial Quorum Sensing
Source: PLoS Biol. 2016 Feb 29;14(2):e1002386. doi: 10.1371/journal.pbio.1002386 (PMC4771773; doi:10.1371/journal.pbio.1002386)
Supplement: S2 File — (XLSX) [file pbio.1002386.s009.xlsx]

## Sheet: Fig. 1C & S1A Fig
Shown are the average cell yield and standard error for clonal growth of each of the strains
Yield (as described in methods) of specific strains during swarming after 24 or 48 hours. 48 hours data is shown in Fig. 1C. Both timepoints are shown in S1A Fig.
	24hrs		48hrs
	Mean	St.E.	Mean	St.E
Wild-type	0.8436	0.2082	5.6233	0.3122
MinusRap (ΔrapFphrF)	0.8867	0.2427	5.4733	0.4231
ExtraRap	0.8283	0.2262	6.0667	0.636
ExtraCom	0.6833	0.0441	4.7233	0.3254
ΔcomA	0.39	0.1115	1.365	0.152

## Sheet: Fig. 1D & S1C Fig
Shown are the results of competition between each of the strains and a wild-type - for each frequency the output is the fitness of the strain over the wild-type.
Fitness is defined as the relative frequency after the experiment divided by the relative frequency before the experiment
	wild-type		ComA		ExtraRap		ExtraCom		ΔrapFphrF
	Initial Frequency	Fitness	Initial Frequency	Fitness	Initial Frequency	Fitness	Initial Frequency	Fitness	Initial Frequency	Fitness
	0.01	1.10111	0.014	60.968	0.013	50.6154	0.013	0.381523	0.01	81.3279
	0.094	1.09477	0.124	53.316	0.112	15.3224	0.102	0.143153	0.083	34.7949
	0.477	1.0877	0.556	21.3837	0.522	2.96441	0.507	0.0300738	0.442	6.8824
	0.884	1.08379	0.919	14.6017	0.907	1.8321	0.897	0.0119136	0.877	2.7816
	0.009	1	0.022	46.269	0.011	56.0472	0.012	0.580396	0.01	66.8291
	0.094	0.906886	0.213	41.3641	0.1	13.6131	0.121	0.0882323	0.089	28.101
	0.508	0.789216	0.696	25.2563	0.502	2.80886	0.546	0.0606675	0.445	7.8564
	0.891	0.72721	0.954	16.0245	0.897	2.3283	0.913	0.00977066	0.877	3.366
	0.012	0.83165	0.013	19.2186	0.017	58.7562	0.019	0.363969	0.01	44.4783
	0.119	0.732201	0.106	19.9632	0.106	9.94068	0.103	0.114705	0.091	22.13
	0.535	0.734455	0.5	13.2857	0.511	1.90816	0.499	0.0374941	0.459	5.5565
	0.904	0.778761	0.902	15.4124	0.903	1.18679	0.88	0.0144811	0.879	2.8549
	0.012	0.91574	0.012	25.2919	0.017	51.072	0.021	0.37596	0.011	26.2525
	0.111	0.76318	0.099	33.2293	0.119	8.48368	0.111	0.130228	0.105	7.6504
	0.012	1	0.511	20.7919	0.509	1.90631	0.502	0.0522122	0.505	3.2815
	0.11	0.839454	0.886	18.2525	0.899	0.90899	0.902	0.0184256	0.899	2.5626
	0.5	0.912046	0	0	0	0	0	0	0.01	40.8305
	0.9	0.880952	0	0	0	0	0	0	0.098	7.2612
									0.478	3.656
									0.893	1.8772

## Sheet: Fig. 3A
Shown are gene expression results for a co-culture of a strain containing a PsrfA-YFP reporter and a strain not containing one. Shown are YFP expression as a function of wild-type frequency
PsrfA-YFP+	PsrfA-YFP-	Frequency of Wild-type	YFP
RapMinus	Wild-type	0	162
RapMinus	Wild-type	0	163.228
RapMinus	Wild-type	0	138.736
RapMinus	Wild-type	0.02	176.167
RapMinus	Wild-type	0.02	168.407
RapMinus	Wild-type	0.03	162.444
RapMinus	Wild-type	0.04	156.326
RapMinus	Wild-type	0.11	180
RapMinus	Wild-type	0.15	166.118
RapMinus	Wild-type	0.2	162.667
RapMinus	Wild-type	0.22	129.6
RapMinus	Wild-type	0.47	161.714
RapMinus	Wild-type	0.51	128.462
RapMinus	Wild-type	0.56	181.077
RapMinus	Wild-type	0.58	158.702
RapMinus	Wild-type	0.73	142.725
RapMinus	Wild-type	0.9	139.906
RapMinus	Wild-type	0.91	177.452
Wild-type	RapMinus	0.02	51.2076
Wild-type	RapMinus	0.03	10.959
Wild-type	RapMinus	0.03	11.0828
Wild-type	RapMinus	0.08	23.9375
Wild-type	RapMinus	0.16	60.2167
Wild-type	RapMinus	0.18	65.9556
Wild-type	RapMinus	0.39	95.5133
Wild-type	RapMinus	0.4	123
Wild-type	RapMinus	0.48	108.428
Wild-type	RapMinus	0.58	112.81
Wild-type	RapMinus	0.79	126
Wild-type	RapMinus	0.86	150.6
Wild-type	RapMinus	0.87	146.843
Wild-type	RapMinus	0.91	124.375
Wild-type	RapMinus	1	140.425
Wild-type	RapMinus	1	148.726
Wild-type	RapMinus	1	145.778

## Sheet: Fig. 3B
Shown are gene expression results for a co-culture of a strain containing a PsrfA-YFP reporter and a strain not containing one. Shown are YFP expression as a function of wild-type frequency
PsrfA-YFP+	PsrfA-YFP-	Frequency of Wild-type	YFP
ExtraCom	Wild-type	0.004	66.5444
ExtraCom	Wild-type	0.037	68.7
ExtraCom	Wild-type	0.27	78.94
ExtraCom	Wild-type	0.79	108.579
ExtraCom	Wild-type	1	114.429
ExtraCom	Wild-type	0.003	63.45
ExtraCom	Wild-type	0.038	64.6947
ExtraCom	Wild-type	0.248	75.5286
ExtraCom	Wild-type	0.678	99.69
ExtraCom	Wild-type	1	110.766
ExtraCom	Wild-type	0.006	65.5353
ExtraCom	Wild-type	0.043	66.9316
ExtraCom	Wild-type	0.262	78.7778
ExtraCom	Wild-type	0.75	90.5053
ExtraCom	Wild-type	1	113.971
Wild-type	ExtraCom	0	74.2
Wild-type	ExtraCom	0.004	72.0222
Wild-type	ExtraCom	0.037	62.3
Wild-type	ExtraCom	0.27	26.1
Wild-type	ExtraCom	0.79	11.3789
Wild-type	ExtraCom	0	72.2
Wild-type	ExtraCom	0.003	63.5875
Wild-type	ExtraCom	0.038	55.1632
Wild-type	ExtraCom	0.248	25.9286
Wild-type	ExtraCom	0.678	15.075
Wild-type	ExtraCom	0	69.625
Wild-type	ExtraCom	0.006	68.7059
Wild-type	ExtraCom	0.043	46.1368
Wild-type	ExtraCom	0.262	23.2889
Wild-type	ExtraCom	0.75	9.95526

## Sheet: Fig. 3C & S6A Fig
Shown are the YFP expression level as a function of the supplemented PhrF (QRGMI) and PhrC (ERGMT) peptides in µM
This data is graphically shown in S6A Fig. and its interpolation is shown in Fig 3C
Interpolation was done using the Matlab Interp2 function using a grid of 501 points on each axis, evenly distributed on a logarithmic scale.
		PhrF	0.001	0.01	0.1	1	10
	PhrC
	0.001		1.78	1.8	1.9	2.27	4.14
	0.01		1.93	1.94	2.29	5.38	5.77
	0.1		2	2.05	2.45	6.73	17.7
	1		2.14	2.26	2.7	7.71	25.6
	10		3.23	3	5.5	12.4	75.1

## Sheet: Fig. 3D & S6C Fig
Shown are the YFP expression level as a function of the supplemented conditioned medium made from a ComX168+ strain and ComX_ROH1+ strain. Conditioned media volume was completed to 250ul by addition of a conditioned media from a ΔcomQ strain
This data is graphically shown in S6C Fig. and its interpolation is shown in Fig 3D
Interpolation was done using the Matlab Interp2 function using a grid of 501 points on each axis, evenly distributed on a logarithmic scale.
		ComX168	1	5	10	20	40	80	125
	ComX_ROH1
	1		6.87	7.45	8.07	9.63	12.3	18	26.5
	5		8.43	8.42	8.82	10.02	13.6	19.6	26.5
	10		8.59	9.32	9.56	11.9	14.1	20.5	27.7
	20		10.9	11	11.9	14.4	16.7	23.4	32.5
	40		15.4	16.4	15.2	18.3	21.2	28.7	36.4
	80		23.7	23.5	24.1	26.1	30.5	35.5	46
	125		32.8	31.2	32.4	32.4	38.2	46.6	53

## Sheet: Fig. 4B & S7B Fig
Shown are the values of luminescence per bioluminescent cell for different frequencies and four co-cultures
Competition Type		Frequency of bioluminescent strain (%)
Bioluminescent+	Bioluminescent-	1	5	10	25	50	75	90	95	99	1	5	10	25	50	75	90	95	99
LuxM-	LuxM-	0.314493	0.330455	1.0867	0.806251	1.39426	1.41559	0.986311	1.00847	1.2314	0.23473	0.201402	0.238369	0.262771	0.508406	0.587025	0.600722	0.745354	0.622269
LuxM+ (wild-type)	LuxM+ (wild-type)	0.446805	0.590435	0.954253	1.15095	0.803013	1.15537	1.42432	1.29767	1.35305	0.409422	0.271432	0.452162	0.778351	0.80122	0.836697	0.646462	0.891127	0.787353
LuxM-	LuxM+ (wild-type)	0.567089	0.976783	0.48523	0.908641	0.747374	0.946006	0.881664	1.11071	1.08759	0.261962	0.311156	0.380969	0.365051	0.62149	0.708073	0.676576	0.831527	0.865666
LuxM+ (wild-type)	LuxM-	0.0214541	0.0920319	0.289694	0.517226	0.838427	0.972027	0.93683	0.999966	1.0428	0.00355575	0.0530692	0.121394	0.380037	0.706423	0.607625	0.574273	0.671878	0.731251

## Sheet: S1B Fig
Shown are the logarithm (in base 10) of the apparent fitness value (top table) and st. err of this measure for three competition types and three locations in the swarm
Mean	center	1cm	2cm
99% ΔrapFphrF vs 1% Wild-type	2.14543	2.1479	1.74088
50% ΔrapFphrF vs 50% Wild-type	1.06272	1.05007	0.651116
50% Wild-type vs 50% Wild-type	0.0233049	-0.0196696	-0.00422607
St. Err
99% ΔrapFphrF vs 1% Wild-type	0.170159	0.290921	0.294114
50% ΔrapFphrF vs 50% Wild-type	0.239884	0.122751	0.168951
50% Wild-type vs 50% Wild-type	0.0723388	0.0882323	0.0574145

## Sheet: S1D Fig
PsrfA-YFP expression for over-expression constructs of the three Rap proteins in the presence of different Phrs
Genotype\peptide	none	PhrC	PhrF	PhrP
Phs-RapC (ΔrapFphrF;ΔrapCphrC background)	0.0378251	2.1822	0.0578512	0.0244726
Phs-RapF (ΔrapFphrF;ΔrapCphrC background)	0.0116505	0.132791	2.07792	0.0237389
Phs-RapP (wild-type background)	0.0209115	0.0621701	0.0147139	0.733161

## Sheet: S4B data
Repaet 1 is shond in S4B Fig and in the synergy data of S4D Fig (red circles). Repeat 2 is shown only in the synergy data of S4D Fig (peurple circles).
S4C Fig is an interpolation of the data in S4B using the inerp2 function of Matlab.
Repeat 1		phrF (microMolar)	0.01	0.1	0.5	1	2
ComX (microliters)	Displayed units
10	2		1.53	2.33	5.27	5.26	10.9
20	4		1.53	2.89	14.9	12.2	16.7
40	8		1.54	9.28	15.3	15.9	29.4
80	16		1.55	9.55	24.8	30.7	40.6
160	32		1.51	12.6	35.7	43.5	55.9
250	50		1.53	24.5	42.2	48	65.5
Repeat 2	phrF (microMolar)	0	0.001	0.003	0.01	0.05	0.5
comX (microliters)
0		1.63	1.59	1.65	2.82	4.48	7.22
1		1.55	1.6	1.64	3.17	4.72	9.24
10		1.62	1.63	1.64	7.07	13.5	26.3
20		1.67	1.63	1.64	4.17	25.5	52.5
40		1.59	1.64	1.7	12.6	29.8	64.1
80		1.55	1.6	1.88	40	44.1	83
160		1.68	1.77	1.78	48.3	66.7	72.1
250		1.67	1.61	1.68	51.6	54.7	99.7

[truncated: 6 more sheets: S4D Fig, S5A Fig, S5B Fig, S6B Fig - 2nd gate data, S6B Fig, S6D Fig]
